# Supplementary material for: Expression, biochemical and structural characterization of high-specific-activity β-amylase from Bacillus aryabhattai GEL-09 for application in starch hydrolysis
Source: Microb Cell Fact. 2021 Sep 18;20:182. doi: 10.1186/s12934-021-01649-5 (PMC8449922; doi:10.1186/s12934-021-01649-5)
Supplement: Supplementary file 1 — Additional file 1. Molecular docking related data. [file 12934_2021_1649_MOESM1_ESM.csv]

Name	Distance	Category	Types	From	From Chemistry	To	To Chemistry	Angle DHA	Angle HAY
:HIS119:HE2 - :UNK0:O7	1.87068	Hydrogen Bond	Conventional Hydrogen Bond	:HIS119:HE2	H-Donor	:UNK0:O7	H-Acceptor	156.824	119.931
:HIS119:HE2 - :UNK0:O8	2.54678	Hydrogen Bond	Conventional Hydrogen Bond	:HIS119:HE2	H-Donor	:UNK0:O8	H-Acceptor	108.131	90.861
:UNK0:H54 - :UNK0:O10	2.10098	Hydrogen Bond	Conventional Hydrogen Bond	:UNK0:H54	H-Donor	:UNK0:O10	H-Acceptor	131.042	94.374
:UNK0:H55 - :ASP79:OD2	2.13765	Hydrogen Bond	Conventional Hydrogen Bond	:UNK0:H55	H-Donor	:ASP79:OD2	H-Acceptor	128.78	93.041
:UNK0:H66 - :GLU397:OE2	2.21915	Hydrogen Bond	Conventional Hydrogen Bond	:UNK0:H66	H-Donor	:GLU397:OE2	H-Acceptor	173.125	108.705
:UNK0:H66 - :UNK0:O22	2.04147	Hydrogen Bond	Conventional Hydrogen Bond	:UNK0:H66	H-Donor	:UNK0:O22	H-Acceptor	107.835	90.963
:UNK0:H74 - :ALA399:O	1.98219	Hydrogen Bond	Conventional Hydrogen Bond	:UNK0:H74	H-Donor	:ALA399:O	H-Acceptor	167.749	158.56
:UNK0:H84 - :UNK0:O31	1.99237	Hydrogen Bond	Conventional Hydrogen Bond	:UNK0:H84	H-Donor	:UNK0:O31	H-Acceptor	148.559	111.341
:UNK0:H86 - :UNK0:O41	2.08111	Hydrogen Bond	Conventional Hydrogen Bond	:UNK0:H86	H-Donor	:UNK0:O41	H-Acceptor	131.09	96.003
:UNK0:H87 - :GLU158:OE2	1.95869	Hydrogen Bond	Conventional Hydrogen Bond	:UNK0:H87	H-Donor	:GLU158:OE2	H-Acceptor	165.131	143.911
:HIS119:HE1 - :UNK0:O8	2.95506	Hydrogen Bond	Carbon Hydrogen Bond	:HIS119:HE1	H-Donor	:UNK0:O8	H-Acceptor	94.55	116.852
:GLY123:HA2 - :UNK0:O42	2.88416	Hydrogen Bond	Carbon Hydrogen Bond	:GLY123:HA2	H-Donor	:UNK0:O42	H-Acceptor	104.53	115.997
:UNK0:H46 - :ASP79:OD2	2.58408	Hydrogen Bond	Carbon Hydrogen Bond	:UNK0:H46	H-Donor	:ASP79:OD2	H-Acceptor	116.77	160.821
:UNK0:H47 - :ASP79:OD2	2.47123	Hydrogen Bond	Carbon Hydrogen Bond	:UNK0:H47	H-Donor	:ASP79:OD2	H-Acceptor	116.185	102.163
:UNK0:H50 - :UNK0:O33	2.3807	Hydrogen Bond	Carbon Hydrogen Bond	:UNK0:H50	H-Donor	:UNK0:O33	H-Acceptor	165.986	112.779
:UNK0:H51 - :UNK0:O9	2.49989	Hydrogen Bond	Carbon Hydrogen Bond	:UNK0:H51	H-Donor	:UNK0:O9	H-Acceptor	113.587	100.958
:UNK0:H57 - :GLU397:OE2	2.6196	Hydrogen Bond	Carbon Hydrogen Bond	:UNK0:H57	H-Donor	:GLU397:OE2	H-Acceptor	109.035	149.889
:UNK0:H62 - :ASN398:O	2.96646	Hydrogen Bond	Carbon Hydrogen Bond	:UNK0:H62	H-Donor	:ASN398:O	H-Acceptor	101.825	146.564
:UNK0:H69 - :TYR208:OH	2.83818	Hydrogen Bond	Carbon Hydrogen Bond	:UNK0:H69	H-Donor	:TYR208:OH	H-Acceptor	143.703	102.754
:UNK0:H73 - :UNK0:O11	2.41365	Hydrogen Bond	Carbon Hydrogen Bond	:UNK0:H73	H-Donor	:UNK0:O11	H-Acceptor	130.508	98.931
:UNK0:H78 - :UNK0:O31	3.00261	Hydrogen Bond	Carbon Hydrogen Bond	:UNK0:H78	H-Donor	:UNK0:O31	H-Acceptor	96.023	103.915
:UNK0:H82 - :UNK0:O42	2.28376	Hydrogen Bond	Carbon Hydrogen Bond	:UNK0:H82	H-Donor	:UNK0:O42	H-Acceptor	122.874	102.049
